# Supplementary material for: Evidence for social parasitism of early insect societies by Cretaceous rove beetles
Source: Nat Commun. 2016 Dec 8;7:13658. doi: 10.1038/ncomms13658 (PMC5155144; doi:10.1038/ncomms13658)
Supplement: Supplementary Data 1 — MrBayes Nexus file used for Bayesian phylogenetic placement of Mesosymbion. [file ncomms13658-s2.txt]

#NEXUS

BEGIN DATA;
	DIMENSIONS  NTAX=35 NCHAR=164;
	FORMAT DATATYPE=Standard interleave=yes gap=- missing=?;
	MATRIX
	Phloeocharis_subtill.     22315112211312344232111124?21111111112121112112221142?1411212122?111111113111111111??1121111112121121232111111111111111111111111?111122111211111142111111112111?1111
	Olisthaerus_substriatus   2121513221131433313211112532111111111212111111212111311311111111?111111112111111111??112111?211121121231111111111111111111111111?11112211121111114211111111211111111
	Trichophya_texana         2221313124231213312211?11232121111111112111111221?123?1211412221?111111112111231111??1121121111111121231111211111111111111111111?11111112?32124213222312221222111111
	Nomimocerus_marginatus    22115132211312355132111124321112111112121111111121142?1411411211?1???????31112?11????????121212211211231222111111111111111111111??1111122?32124312122212121221111113
	Habrocerus_capill.        22215131211312355132111122321212111112121111112121122?1411412211?1???????31112?11????????121211111211231222111111111111111111111??1111122?32123312122212121222111113
	Gymnusa_variegata         1231213112423313312212214631?121223111122222132122113113121112221111111223111111122121121221111111121231111111111111111111111111?11111112?21221128222121221221111122
	Stylogymnusa_subantarct.  4221??3112414411112122223611?121????11121222111123111???1411??1221111112111111311223321113211111111212321111111112?1111111111111?1111???????????????????????????1122
	Metadeinopsis_brunnea     1123223215423411112212211531?1212233111131121321211332112211121221??11122311111112221211132?111111121231111111111111111111111111?1111???????????????????????????1122
	Allodinopsis_howdeni      11234?3215423411112212211531?1211233111121121321211332112211??1211??11121311112112211?11132?111111121232111211111111111111111111?1111???????????????????????????1122
	Deinopsis_erosa           22134?3114523411121212211611?1122211112141121321215332112211221221??121213111221122213111321111111121231111111111111111111111111?11111112?21221128221122221221111122
	Adinopsis_sp.             1212313114523411121211211511?1112211112261121321216332112211121221??121213111121122213111321111111121232111111111111111111111111?1111???????????????????????????1122
	Paraconosoma_naviculare   2121333213423245523212114632111111221212111111221?111???11212111?11121122311112112211311132?111111121232111112111111111211111111?11111112?2121111?221111222222112?22
	Anacyptus_testacaeus      2133311221232231133211111532121111221212111211221?112?1412212121?11124122311?12112211311132?11111112123?111112111111111211111111?11111112?21211111221211212222112222
	Trichopsenius_depressus   31334?3226533435533211112421121111222312111211121?122?1411112131?1??11121321112112211211?32?21111112123?111211111111111111111111?11111111??11241?12211112212??312122
	Xenistusa_hexagonalis     31334?3226533435533211112421121111222312511211121?122?1411412131?1??11121321112112212211?32?21111112123?111111111111111111111111?111111112311241112211112212??311122
	Myllaena_gracili.         11333?3217323234533212215112221111111212511213221?11311213112121?12211221112312112222321232?11111112123?111111222223111111111111?11111111131211119221311212223221122
	Pseudomniophila_sp.       2133311217323234533212113132421111111212511233221?11311212312121?12213121212213112223221332?11111112123?111111221222111111111111?11111112?31211111221311212213221122
	Bryothinusa_catalina      2133311217324434533211213122421111111212111112221?31312111413121?12211121112313112223221232?11111112123?111111121221111111111111?1111???????????????????????????1122
	Atheta_crassicornis       2133313221131234533211113532323311111212111211221?242?1311113221?12211121112313222223222232?11111112123?111111311112111111111111?11111112?31211111221311212213221122
	Geostiba_cicellaris       2133312221131234533211113532113111111212111212221?212?1311113221?12211221112313122223222232?11111112123?111111311112111111111111?1111???????????????????????????1122
	Pontomalota_opaca         2133313221131234533211115422113211111212211213221?212?1111113121?12211221112313122223222232?11111112123?111111331112111111111111?1111???????????????????????????1122
	Zyras_haworthi            2133313221131234533211113432113211111212111211221?212?1311313221?12211221112313212223222232?11111112123?111111121111212111111111?11111112?31211111222311222213221122
	Drusilla_canaliculata     2133313221121234533211113432113111111212111212221?242?1311313221?12211221112313?12223222232?11111112123?111111121111212111111111?11111112?31211111222311222223221122
	Oligota_atomaria          21334?3221232432433211113631?11111111212111213221?442?1311312121?12211122212313112223221232?21111112123?111121111111111322111111?11111112??121111122?3112?22?2222122
	Holobus_flavicornis       21334?3221231434533211113131?11111111212111213221?442?1311312121?12211122212313112222221232?21111112123?111121111111111322111111?1111???????????????????????????2122
	Oxypoda_longipes          2133311221131234533211113432113311111212111133221?142?1411113121?12211222112213112222221132?11111112123?111111131111111111111111?11111112121211111221311222213221122
	Tachyusa_sp.              2133312221131234533211113432321311111212111212221?211???11213121?12211221112214212213222332?11111112123?111111231111121111111111?111111112?3121111122131121221321122
	Bolitochara_obliqua       2133322221131234533211114312421311111212111213221?312?1311212121?12211221112313112222122332?11111112123?111111321112111111211111?11111112?21211111221311212213221122
	Aleodorus_bilobatus       2133312221131235533211113422222211111212111212221?212?1311312121?12211121112313212223222232?11111112123?11111132111121111112222221111???????????????????????????1122
	Falagria_dissecta         2133312221131234533211113422212211111212111212221?212?1311312121?12211121112313212223222232?11111112123?11111122111121111112222221111???????????????????????????1122
	Homalota_plana            2133312221131234533211113332422211111212111211221?312?1411113221?12211121112313112223222232?11111112123?111111321122111111211111?1111???????????????????????????1122
	Aleochara_curtula         2133311221131235533211115631?13311111212111221221?11321411312221?12211121112213112223222332?21111112123?111111311111111111111111?1222???????????????????????????1122
	Hoplandria_lateralis      2133311221131233533211114332322111111212111233221?242?1311313221?12211121112213112223222232?11111112123?111111131112111111111111?1221???????????????????????????1122
	Gnypeta_carbonaria        2133312221131234533211113432221311111212111212221?211???11213221?12211221112214212213222332?11111112123?111111231111121111111111?1111???????????????????????????1122
	Mesosymbion               2??????????????55??2?11???????????????????1213221?111???112???11??1?111??31???????????????2?11??????1?3?11?112??1??11??41?????1????1????????????????????????????223?
;
END;
Begin mrbayes;
lset nst=1 rates=gamma coding=variable;
mcmc ngen=2000000 samplefreq=1000 printfreq=1000 nruns=2 nchains=4 mcmcdiagn=yes diagnfreq=1000 savebrlens=yes relburnin=yes burninfrac=0.25;
END;
